# Supplementary material for: Constructing a student development model for undergraduate vocational universities in China using the Fuzzy Delphi Method and Analytic Hierarchy Process
Source: PLoS One. 2024 Mar 22;19(3):e0301017. doi: 10.1371/journal.pone.0301017 (PMC10959347; doi:10.1371/journal.pone.0301017)
Supplement: S1 Dataset — S1A, S1D and S1G are the first, second and third rounds of expert questionnaires respectively. S1C, S1E and S1H are the raw data of the first, second and third rounds of expert surveys respectively. S1B is the authoritative level data for the first round of expert surveys. S1F is the statistical analysis data of screening indicators in the second round of expert surveys. S1I is the statistical analysis data of indicator weight in the third round of expert surveys. (ZIP) [file pone.0301017.s001.zip]

Archive with 10 entries (9 files):
- S1 Dataset/
- S1 Dataset/S1A Dataset (First round of expert survey questionnaire).docx
- S1 Dataset/S1B Dataset (Authoritative level data from the first round of expert surveys).doc
- S1 Dataset/S1C Dataset (Raw data from the first round of expert surveys).doc
- S1 Dataset/S1D Dataset (Second round of expert survey questionnaire).docx
- S1 Dataset/S1E Dataset (Raw data from the second round of expert surveysy).xls
- S1 Dataset/S1F Dataset (Statistical analysis data of ccreening indicators in the second round of expert surveys).doc
- S1 Dataset/S1G Dataset (Third round of expert survey questionnaire).docx
- S1 Dataset/S1H Dataset (Raw data from the third round of expert surveys).doc
- S1 Dataset/S1I Dataset (Statistical analysis data of indicator weight in the third round of expert surveys).docx
