# Supplementary material for: Constructing a student development model for undergraduate vocational universities in China using the Fuzzy Delphi Method and Analytic Hierarchy Process
Source: PLoS One. 2024 Mar 22;19(3):e0301017. doi: 10.1371/journal.pone.0301017 (PMC10959347; doi:10.1371/journal.pone.0301017)
Supplement: S1 Dataset — S1A, S1D and S1G are the first, second and third rounds of expert questionnaires respectively. S1C, S1E and S1H are the raw data of the first, second and third rounds of expert surveys respectively. S1B is the authoritative level data for the first round of expert surveys. S1F is the statistical analysis data of screening indicators in the second round of expert surveys. S1I is the statistical analysis data of indicator weight in the third round of expert surveys. (ZIP) [file pone.0301017.s001.zip › S1 Dataset/S1E Dataset (Raw data from the second round of expert surveysy).xls]

## Sheet: Original data
Raw data from the second round of expert surveys
Indicator No.	Value	Expert 1	Expert 2	Expert 3	Expert 4	Expert 5	Expert 6	Expert 7	Expert 8	Expert 9	Expert 10	Expert 11	Expert 12	Expert 13	Expert 14	Expert 15	Expert 16	Expert 17	Expert 18	Expert 19	Expert 20
E1	Single value	3	3	3	3	3	3	3	3	3	2	1	1	1	1	1	1	1	1	1	1
	Minimun value	1	2	2	2	2	2	2	2	1	2	1	1	1	1	1	1	1	1	1	1
	Maximum value	5	5	5	5	5	5	5	5	5	5	1	1	1	1	1	1	1	1	1	1
E2	Single value	8	8	9	9	7	7	7	6	8	9	7	8	9	8	8	7	8	8	8	9
	Minimun value	7	7	7	6	6	6	7	6	6	8	6	6	7	8	7	6	7	6	7	5
	Maximum value	8	9	9	9	8	7	9	9	7	9	9	9	9	9	9	9	9	9	8	9
E3	Single value	9	7	9	9	7	7	7	7	8	9	7	8	8	8	8	8	8	9	7	7
	Minimun value	6	6	7	6	7	7	6	6	6	8	6	6	7	7	7	7	7	6	7	6
	Maximum value	9	8	9	9	8	8	9	9	8	9	7	9	9	9	9	9	9	9	8	9
E4	Single value	9	7	7	9	7	7	8	8	6	9	8	8	9	8	8	7	8	8	8	9
	Minimun value	6	6	5	6	7	7	6	7	5	7	6	6	8	7	7	5	7	5	7	6
	Maximum value	9	9	7	9	9	9	9	9	7	9	9	9	9	9	9	9	9	9	9	9
E5	Single value	6	8	7	9	7	7	7	7	7	9	8	8	8	8	8	8	8	8	8	8
	Minimun value	5	7	6	8	6	6	6	7	6	7	6	6	7	7	7	7	7	7	7	7
	Maximum value	8	9	8	9	8	8	7	9	8	9	9	9	9	9	9	9	9	9	9	9
E6	Single value	9	7	9	9	7	7	8	7	8	9	7	8	9	9	9	8	9	9	8	9
	Minimun value	6	6	6	6	7	7	6	7	6	8	6	6	8	7	8	6	8	6	7	6
	Maximum value	9	7	9	9	9	9	9	9	9	9	9	9	9	9	9	9	9	9	9	9
E7	Single value	9	7	9	9	8	8	7	7	7	9	7	8	9	9	9	8	9	9	8	9
	Minimun value	6	6	6	6	8	7	6	6	6	7	6	6	8	8	8	6	8	6	7	6
	Maximum value	9	9	9	9	9	9	9	9	7	9	9	9	9	9	9	9	9	9	9	9
E8	Single value	8	8	9	9	7	7	8	8	8	9	8	8	9	9	9	7	9	8	8	9
	Minimun value	6	6	6	6	7	7	6	7	6	7	6	6	9	8	8	6	8	6	7	6
	Maximum value	8	9	9	9	9	9	9	9	8	9	9	9	9	9	9	9	9	9	9	9
E9	Single value	8	8	9	9	7	7	7	6	8	9	7	8	9	8	8	7	8	8	8	9
	Minimun value	7	7	7	7	6	6	7	6	6	8	6	6	7	8	7	6	7	6	7	5
	Maximum value	8	9	9	9	7	7	9	9	7	9	9	9	9	9	9	9	9	9	8	9
E10	Single value	6	8	7	9	7	7	7	7	7	9	8	8	8	8	8	8	8	8	8	8
	Minimun value	5	8	6	8	6	6	6	7	6	8	6	6	7	8	7	7	7	7	7	8
	Maximum value	7	9	7	9	8	8	9	9	8	9	9	9	9	9	9	9	9	9	9	9
E11	Single value	9	7	9	9	8	8	7	8	7	9	7	8	9	8	8	7	8	9	7	8
	Minimun value	6	6	6	6	8	8	6	7	6	8	6	6	7	7	7	6	7	6	7	6
	Maximum value	9	9	9	9	9	9	9	9	7	9	9	9	9	9	9	9	9	9	8	9
E12	Single value	8	7	7	9	8	7	8	7	8	9	7	8	8	9	9	7	9	8	7	7
	Minimun value	6	6	7	6	6	6	6	6	6	8	6	7	8	8	8	6	8	6	6	6
	Maximum value	8	9	9	9	8	7	9	9	7	9	9	9	9	9	9	9	9	9	8	9
E13	Single value	9	8	9	9	7	7	8	8	8	9	8	8	8	9	9	7	9	9	7	8
	Minimun value	6	6	7	6	7	6	6	7	6	9	6	6	8	8	8	6	8	6	7	6
	Maximum value	9	9	9	9	8	7	9	9	9	9	9	9	9	9	9	9	9	9	8	9
E14	Single value	9	9	9	9	8	7	9	8	7	9	8	8	9	9	9	8	9	9	8	9
	Minimun value	6	6	7	6	7	6	6	7	6	8	6	6	8	8	8	7	8	6	7	6
	Maximum value	9	9	9	9	9	7	9	9	9	9	9	9	9	9	9	9	9	9	9	9
E15	Single value	9	7	9	9	8	8	9	8	7	9	8	8	9	9	9	8	9	9	8	9
	Minimun value	6	6	7	6	6	6	6	6	6	7	6	6	8	8	8	7	8	6	7	6
	Maximum value	9	7	9	9	8	8	9	9	9	9	9	9	9	9	9	9	9	9	9	9
E16	Single value	9	8	9	9	9	9	8	7	8	9	7	8	9	8	8	9	8	9	8	9
	Minimun value	6	6	7	6	8	8	6	6	6	7	6	6	8	8	8	8	8	6	7	6
	Maximum value	9	9	9	9	9	9	9	7	8	9	9	9	9	9	9	9	9	9	9	9
E17	Single value	9	9	9	9	9	9	8	8	8	9	8	8	9	9	9	8	9	9	9	9
	Minimun value	6	6	7	6	8	8	6	7	6	7	6	6	8	8	8	7	8	6	7	6
	Maximum value	9	9	9	9	9	9	9	9	7	9	9	9	9	9	9	9	9	9	9	9
E18	Single value	9	9	9	9	7	7	8	7	7	9	8	8	9	9	9	7	9	9	7	8
	Minimun value	6	6	7	6	6	7	6	6	6	8	6	6	8	7	8	6	8	6	7	6
	Maximum value	9	9	9	9	7	8	9	9	7	9	9	9	9	9	9	9	9	9	8	9
E19	Single value	9	8	9	9	8	7	8	8	9	9	7	8	9	9	9	7	9	9	7	9
	Minimun value	6	6	7	6	8	7	6	6	6	7	6	6	8	8	8	6	8	6	7	6
	Maximum value	9	8	9	9	9	9	9	9	9	9	9	9	9	9	9	7	9	9	9	9
E20	Single value	9	9	7	9	8	8	7	7	7	9	8	8	9	8	8	8	8	8	8	7
	Minimun value	6	6	6	6	7	7	6	6	6	8	6	6	7	7	7	7	7	6	7	6
	Maximum value	9	9	7	9	8	8	9	9	7	9	9	9	9	9	9	9	9	9	9	9
E21	Single value	9	8	9	9	7	7	7	7	7	9	7	8	9	8	8	8	8	8	7	7
	Minimun value	6	6	8	6	7	7	6	6	6	8	6	6	7	7	7	6	7	6	7	6
	Maximum value	9	9	9	9	8	8	9	9	7	9	9	9	9	9	9	9	9	9	8	9
E22	Single value	9	8	9	9	9	9	8	6	7	7	8	8	9	7	8	8	9	9	8	8
	Minimun value	6	6	7	7	9	8	6	6	6	6	6	7	8	7	8	7	7	7	8	7
	Maximum value	9	9	9	9	9	9	9	9	9	9	9	9	9	9	9	8	9	9	9	9
E23	Single value	8	9	9	9	7	7	8	7	8	9	7	8	9	7	7	7	7	8	8	8
	Minimun value	6	7	7	8	7	7	7	6	5	8	7	7	8	7	7	6	7	7	7	7
	Maximum value	8	9	9	9	9	9	9	9	9	9	7	9	9	9	9	9	9	9	9	9
E24	Single value	9	8	9	9	9	9	8	8	9	9	9	9	9	9	9	9	9	9	8	9
	Minimun value	6	6	7	6	9	8	6	7	6	7	7	7	8	8	8	8	8	6	8	6
	Maximum value	9	9	9	9	9	9	9	8	9	9	9	9	9	9	9	9	9	9	9	9
E25	Single value	9	8	9	9	9	9	8	8	8	9	8	8	9	9	9	8	9	9	8	9
	Minimun value	6	6	7	6	9	8	6	7	6	7	6	6	8	7	8	7	8	6	8	6
	Maximum value	9	9	9	9	9	9	9	9	9	9	9	9	9	9	9	8	9	9	9	9
E26	Single value	9	7	9	9	7	7	7	7	8	9	7	8	8	8	8	8	8	9	7	7
	Minimun value	6	6	7	6	7	7	6	6	6	8	6	6	7	7	7	7	7	6	7	6
	Maximum value	9	7	9	9	8	8	9	9	8	9	9	9	9	9	9	9	9	9	8	9
E27	Single value	9	9	9	9	9	9	7	7	7	9	8	8	9	9	9	7	9	8	9	9
	Minimun value	6	6	6	7	8	8	6	7	6	7	6	6	8	8	8	6	8	6	8	6
	Maximum value	9	9	9	9	9	9	7	9	9	9	9	9	9	9	9	9	9	9	9	9
E28	Single value	9	9	9	9	9	9	9	8	7	9	9	9	9	9	9	8	9	9	8	9
	Minimun value	6	6	6	6	8	8	6	7	6	7	7	7	8	8	8	7	8	6	8	6
	Maximum value	9	9	9	9	9	9	9	9	7	9	9	9	9	9	9	9	9	9	9	9
E29	Single value	9	9	9	9	9	9	9	8	8	9	8	8	9	9	9	8	9	9	9	9
	Minimun value	6	6	6	6	9	8	6	7	6	7	6	6	8	8	8	7	8	6	8	6
	Maximum value	9	9	9	9	9	9	9	9	8	9	9	9	9	9	9	9	9	9	9	9
E30	Single value	9	9	9	9	9	9	9	8	9	9	8	8	9	9	9	9	9	9	8	9
	Minimun value	6	6	6	6	9	8	6	7	6	7	6	6	8	8	8	8	8	6	8	6
	Maximum value	9	9	9	9	9	9	9	9	9	9	8	9	9	9	9	9	9	9	9	9
E31	Single value	8	9	9	9	7	7	8	7	8	9	7	8	9	7	7	7	7	8	8	8
	Minimun value	6	7	6	8	7	7	7	5	5	8	5	5	8	7	7	6	7	6	7	3
	Maximum value	8	9	9	9	9	9	9	9	9	9	7	9	9	9	9	9	9	9	9	9
E32	Single value	9	9	9	9	9	9	8	8	9	9	8	8	9	9	9	8	9	9	9	9
	Minimun value	6	6	6	6	8	9	6	7	6	7	6	6	7	8	8	7	8	6	8	6
	Maximum value	9	9	9	9	9	9	9	8	9	9	9	9	9	9	9	9	9	9	9	9
E33	Single value	3	3	3	3	3	3	3	3	3	4	4	4	4	4	4	4	4	4	9	4
	Minimun value	2	2	2	2	2	2	2	2	4	3	3	3	3	3	3	3	3	5	6	3
	Maximum value	4	4	4	4	4	4	4	5	5	5	5	5	5	5	5	5	5	8	9	5
E34	Single value	3	3	2	1	2	2	2	2	2	2	2	2	3	3	3	3	3	3	3	2
	Minimun value	2	2	2	1	2	2	2	2	1	8	2	2	2	2	2	2	2	2	2	2
	Maximum value	4	4	4	9	7	9	9	9	8	9	9	9	9	9	9	9	9	9	9	9
E35	Single value	9	9	9	8	8	8	9	8	8	9	9	9	9	4	5	4	9	8	9	7
	Minimun value	6	8	8	6	6	6	7	6	6	8	8	8	7	2	2	2	8	7	8	7
	Maximum value	9	9	9	9	9	7	9	9	9	9	9	9	9	9	9	9	9	9	9	9
E36	Single value	9	8	9	9	9	9	8	8	8	9	8	8	7	9	8	8	8	8	9	9
	Minimun value	6	6	6	6	9	8	6	7	6	7	6	7	7	8	7	6	7	6	8	6
	Maximum value	9	9	9	9	9	9	9	8	9	9	9	9	9	9	9	9	9	9	9	9
